# Supplementary material for: Divergent Successional Patterns of phoC- and phoD-Phosphate-Solubilizing Microbes During Plateau Mammal (Ochotona curzoniae) Carcass Decomposition
Source: Microorganisms. 2026 Jan 9;14(1):153. doi: 10.3390/microorganisms14010153 (PMC12843751; doi:10.3390/microorganisms14010153)
Supplement: Supplementary file 1 [file microorganisms-14-00153-s001.zip]

Archive with 1 entries (1 files):
- microorganisms-4027531-supplementary.pdf
